# Supplementary material for: Nitrogen nutrition contributes to plant fertility by affecting meiosis initiation
Source: Nat Commun. 2022 Jan 25;13:485. doi: 10.1038/s41467-022-28173-3 (PMC8789853; doi:10.1038/s41467-022-28173-3)
Supplement: Supplementary file 4 — Supplementary Data 1 [file 41467_2022_28173_MOESM4_ESM.xlsx]

## Sheet: Fisrt-pass mapping 
Position on the reference genetic map (Mb)	marker name	F2-1	F2-2	F2-3	F2-4	F2-5	F2-6	F2-7	F2-8	F2-9	F2-10	F2-11	F2-12	F2-13	F2-14	F2-15	F2-16	F2-17	F2-18	F2-19	F2-20	F2-21	F2-22	F2-23	F2-24	F2-25	F2-26	F2-27	F2-28	F2-29	F2-30	F2-31	F2-32	F2-33	F2-34	F2-35	F2-36	F2-37	F2-38	F2-39	F2-40	F2-41	F2-42	F2-43	F2-44	F2-45	F2-46	F2-47	F2-48
C4-4.29M	M1	A	A	A	A	A	A	A	A	B	A	A	A	A	A	A	A	A	A	A	A	A	A	A	B	A	A	A	A	B	A	A	A	A	A	A	A	A	A	A	A	B	A	A	A	A	A	B	A
C4-6.33M	M2	A	A	A	A	B	A	A	A	A	A	A	A	B	A	A	A	A	A	B	A	B	A	A	A	A	A	A	A	A	A	B	A	A	A	A	A	A	A	A	A	A	A	A	A	A	A	A	A
A: the band type of female parent
B: the band type of male parent
H: the hybride band type
[truncated: 44 more columns]

## Sheet: Fine mapping 
Position on the reference genetic map (Mb)	marker name	F3-1	F3-2	F3-3	F3-4	F3-5	F3-6	F3-7	F3-8	F3-9	F3-10	F3-11	F3-12	F3-13	F3-14	F3-15	F3-16	F3-17	F3-18	F3-19	F3-20	F3-21	F3-22	F3-23	F3-24	F3-25	F3-26	F3-27	F3-28	F3-29	F3-30	F3-31	F3-32	F3-33	F3-34	F3-35	F3-36	F3-37	F3-38	F3-39	F3-40	F3-41	F3-42	F3-43	F3-44	F3-45	F3-46	F3-47	F3-48
C4-4.92M	M3	A	A	A	B	A	A	A	A	A	A	A	A	B	A	A	A	B	A	A	A	A	A	B	A	A	A	A	A	A	A	B	A	A	A	A	A	B	A	A	A	A	A	A	A	A	B	A	A
C4-4.93M	M4	A	A	A	B	A	A	A	A	A	A	A	A	B	A	A	A	B	A	A	A	A	A	B	A	A	A	A	A	A	A	B	A	A	A	A	A	B	A	A	A	A	A	A	A	A	B	A	A
C4-5.23M	M5	A	A	A	A	A	A	A	A	A	A	A	A	B	A	A	A	A	A	A	A	A	A	A	A	A	A	A	A	A	A	B	A	A	A	A	A	A	A	A	A	A	A	A	A	A	A	A	A
C4-5.60M	M6	A	A	A	A	A	A	A	A	A	A	A	A	A	A	A	A	A	A	A	A	A	A	A	A	A	A	A	A	A	A	A	A	A	A	A	A	A	A	A	A	A	A	A	A	A	A	A	A
C4-5.78M	M7	A	A	A	A	A	A	A	B	A	A	A	A	A	A	A	A	A	A	A	H	A	A	A	A	A	A	A	A	A	A	A	A	A	A	A	A	A	A	A	A	A	A	H	A	A	A	A	A
C4-6.0M	M8	A	A	A	A	A	A	A	B	A	A	A	A	A	A	A	A	A	A	A	B	A	A	A	A	A	A	A	A	A	A	A	A	A	A	A	A	A	A	A	A	A	A	B	A	A	A	A	A
Position on the reference genetic map (Mb)	marker name	F4-1	F4-2	F4-3	F4-4	F4-5	F4-6	F4-7	F4-8	F4-9	F4-10	F4-11	F4-12	F4-13	F4-14	F4-15	F4-16	F4-17	F4-18	F4-19	F4-20	F4-21	F4-22	F4-23	F4-24	F4-25	F4-26	F4-27	F4-28	F4-29	F4-30	F4-31	F4-32	F4-33	F4-34	F4-35	F4-36	F4-37	F4-38	F4-39	F4-40	F4-41	F4-42	F4-43	F4-44	F4-45	F4-46	F4-47	F4-48
C4-4.92M	M3	A	A	A	A	A	A	B	A	A	A	A	A	A	A	B	A	A	A	A	A	A	A	A	A	B	A	A	A	A	A	A	A	A	A	A	B	A	A	A	B	A	A	A	A	A	A	A	A
C4-4.93M	M4	A	A	A	A	A	A	B	A	A	A	A	A	A	A	B	A	A	A	A	A	A	A	A	A	B	A	A	A	A	A	A	A	A	A	A	B	A	A	A	B	A	A	A	A	A	A	A	A
C4-5.23M	M5	A	A	A	A	A	A	B	A	A	A	A	A	A	A	B	A	A	A	A	A	A	A	A	A	A	A	A	A	A	A	A	A	A	A	A	B	A	A	A	B	A	A	A	A	A	A	A	A
C4-5.60M	M6	A	A	A	A	A	A	A	A	A	A	A	A	A	A	A	A	A	A	A	A	A	A	A	A	A	A	A	A	A	A	A	A	A	A	A	A	A	A	A	A	A	A	A	A	A	A	A	A
C4-5.78M	M7	A	A	H	A	A	A	A	A	A	A	A	A	A	A	A	A	A	A	A	A	A	A	B	A	A	A	A	A	A	A	A	A	A	A	A	A	A	A	A	A	A	A	A	B	A	A	A	A
C4-6.0M	M8	A	A	B	A	A	A	A	A	A	A	A	A	A	A	A	A	A	A	A	A	A	A	B	A	A	A	A	A	A	A	A	A	A	A	A	A	A	A	A	A	A	A	A	B	A	A	A	A
A: the band type of female parent
B: the band type of male parent
H: the hybride band type
[truncated: 459 more columns]
