# Supplementary material for: Nitrogen nutrition contributes to plant fertility by affecting meiosis initiation
Source: Nat Commun. 2022 Jan 25;13:485. doi: 10.1038/s41467-022-28173-3 (PMC8789853; doi:10.1038/s41467-022-28173-3)
Supplement: Supplementary file 6 — Source Data [file 41467_2022_28173_MOESM6_ESM.zip]

Archive with 1 entries (1 files):
- 321483_2_data_set_6168326_r4lzy6.rar
